# Supplementary material for: A systematic review of sub-microscopic Plasmodium vivax infection
Source: Malar J. 2015 Sep 22;14:360. doi: 10.1186/s12936-015-0884-z (PMC4578340; doi:10.1186/s12936-015-0884-z)
Supplement: Supplementary file 2 — Additional file 2. Summary of study characteristics. [file 12936_2015_884_MOESM2_ESM.xlsx]

## Sheet: References
First Author (year)	PubMed ID	Authors	Title	Journal	Year	Volume	Issue	Page
Alves (2002)	12224567	Alves FP, Durlacher RR, Menezes MJ, Krieger H, Silva LH, Camargo EP.	High prevalence of asymptomatic Plasmodium vivax and Plasmodium falciparum infections in native Amazonian populations	The America journal of tropical medicine and hygiene	2002	66	6	641
Asih (2012)	22908898	Asih PB, Rozi IE, Herdiana, Pratama NR, Hidayati AP, Marantina SS, Kosasih S, Chand K, Wangsamuda S, Rusdjy FA, Sumiwi ME, Imran A, Yuniarti T, Sianturi T, Nur J, Asnita, Bukhari, Barussanah C, Yani M, Ainun C, Jamil K, Mariam C, Sengkerij SP, Laihad FJ, Hawley W, Syafruddin D	The baseline distribution of malaria in the initial phase of elimination in Sabang Municipality, Aceh Province, Indonesia	Malaria Journal	2012	11	1	291
Barbosa (2014)	25166263	Barbosa S, Gozze AB, Lima NF, Batista CL, Bastos Mda S, Nicolete VC, Fontoura PS, Gonçalves RM, Viana SA, Menezes MJ, Scopel KK, Cavasini CE, Malafronte Rdos S, da Silva-Nunes M, Vinetz JM, Castro MC, Ferreira MU	Epidemiology of disappearing Plasmodium vivax malaria: a case study in rural Amazonia	PLoS neglected tropical diseases	2014	8	8	3109
Cerutti (2007)	17371598	Cerutti C Jr, Boulos M, Coutinho AF, Hatab Mdo C, Falqueto A, Rezende HR, Duarte AM, Collins W, Malafronte RS	Epidemiologic aspects of the malaria transmission cycle in an area of very low incidence in Brazil	Malaria Journal	2007	6	1	33
Coleman (2006)	17169142	Coleman RE, Sattabongkot J, Promstaporm S, Maneechai N, Tippayachai B, Kengluecha A, Rachapaew N, Zollner G, Miller RS, Vaughan JA, Thimasarn K,Khuntirat B	Comparison of PCR and microscopy for the detection of asymptomatic malaria in a Plasmodium falciparum/vivax endemic area in Thailand	Malaria Journal	2006	5	1	121
Cole-Tobian (2002)	12195381	Cole-Tobian JL, Cortés A, Baisor M, Kastens W, Xainli J, Bockarie M, Adams JH, King CL.	Age-acquired immunity to a Plasmodium vivax invasion ligand, the duffy binding protein	The Journal of infectious diseases	2002	186	4	531
Congpuong (2012)	22909399	Congpuong K, Saejeng A, Sug-Aram R, Aruncharus S, Darakapong A, Meshnick SR, Satimai W	Mass blood survey for malaria: pooling and real-time PCR combined with expert microscopy in north-west Thailand	Malaria Journal	2012	11	1	288
da Silva (2010)	20106494	da Silva NS, da Silva-Nunes M, Malafronte RS, Menezes MJ, D'Arcadia RR, Komatsu NT, Scopel KK, Braga EM, Cavasini CE, Cordeiro JA, Ferreira MU.	Epidemiology and control of frontier malaria in Brazil: lessons from community-based studies in rural Amazonia	Transactions of the Royal Society of Tropical Medicine and Hygiene	2010	104	5	343
Fançony (2012)	22850519	Fançony C, Gamboa D, Sebastião Y, Hallett R, Sutherland C, Sousa-Figueiredo JC, Nery SV.	Various pfcrt and pfmdr1 genotypes of Plasmodium falciparum cocirculate with P. malariae, P. ovale spp., and P. vivax in northern Angola	Antimicrobial Agents and Chemotherapy	2012	56	10	5271
Gunasekera (2011)	21734117	de A W Gunasekera WM, Abeyasinghe RR, Premawansa S, Fernando SD.	Usefulness of polymerase chain reaction to supplement field microscopy in a pre-selected population with a high probability of malaria infections	The America journal of tropical medicine and hygiene	2011	85	1	6
Kaisar (2013)	23706132	Kaisar MM, Supali T, Wiria AE, Hamid F, Wammes LJ, Sartono E, Luty AJ, Brienen EA, Yazdanbakhsh M, van Lieshout L, Verweij JJ	Epidemiology of Plasmodium infections in Flores Island, Indonesia using real-time PCR	Malaria Journal	2013	12	1	169
Kaneko (2014)	24166950	Kaneko A, Chaves LF, Taleo G, Kalkoa M, Isozumi R, Wickremasinghe R, Perlmann H, Takeo S, Tsuboi T, Tachibana S, Kimura M, Björkman A, Troye-Blomberg M, Tanabe K, Drakeley C	Characteristic age distribution of Plasmodium vivax infections after malaria elimination on Aneityum Island, Vanuatu	Infection and Immunity	2014	82	1	243
Kano (2012)	22643072	Kano FS, Sanchez BA, Sousa TN, Tang ML, Saliba J, Oliveira FM, Nogueira PA, Gonçalves AQ, Fontes CJ, Soares IS, Brito CF, Rocha RS, Carvalho LH	Plasmodium vivax Duffy binding protein: baseline antibody responses and parasite polymorphisms in a well-consolidated settlement of the Amazon Region	Tropical Medicine and International Health	2012	17	8	989
Kasehagen (2006)	17038678	Kasehagen LJ, Mueller I, McNamara DT, Bockarie MJ, Kiniboro B, Rare L, Lorry K, Kastens W, Reeder JC, Kazura JW, Zimmerman PA	Changing patterns of Plasmodium blood-stage infections in the Wosera region of Papua New Guinea monitored by light microscopy and high throughput PCR diagnosis	The America journal of tropical medicine and hygiene	2006	75	4	588
Katsuragawa (2010)	20169070	Katsuragawa TH, Gil LH, Tada MS, de Almeida e Silva A, Costa JD, Araújo Mda S, Escobar AL, da Silva LH.	The dynamics of transmission and spatial distribution of malaria in riverside areas of Porto Velho, Rondônia, in the Amazon region of Brazi	PloS One	2010	5	2	9245
Khaminsou (2008)	18160336	Khaminsou N, Kritpetcharat O, Daduang J, Kritpetcharat P.	A survey of malarial infection in endemic areas of Savannakhet province, Lao PDR and comparative diagnostic efficiencies of Giemsa staining, acridine orange staining, and semi-nested multiplex PCR	Parasitology International	2008	57	2	143
Ladeia-Andrade (2009)	19270298	Ladeia-Andrade S, Ferreira MU, de Carvalho ME, Curado I, Coura JR.	Age-dependent acquisition of protective immunity to malaria in riverine populations of the Amazon Basin of Brazil	The America journal of tropical medicine and hygiene	2009	80	3	452
Li (2014)	24884761	Li P, Zhao Z, Wang Y, Xing H, Parker DM, Yang Z, Baum E, Li W, Sattabongkot J, Sirichaisinthop J, Li S, Yan G, Cui L, Fan Q.	Nested PCR detection of malaria directly using blood filter paper samples from epidemiological surveys	Malaria Journal	2014	13	1	175
Lin (2010)	20140220	Lin E, Kiniboro B, Gray L, Dobbie S, Robinson L, Laumaea A, Schöpflin S, Stanisic D, Betuela I, Blood-Zikursh M, Siba P, Felger I, Schofield L,Zimmerman P, Mueller I	Differential patterns of infection and disease with P. falciparum and P. vivax in young Papua New Guinean children	PLoS One	2010	5	2	9047
Mehlotra (2000)	10813477	Mehlotra RK, Lorry K, Kastens W, Miller SM, Alpers MP, Bockarie M, Kazura JW, Zimmerman PA	Random distribution of mixed species malaria infections in Papua New Guinea	The America journal of tropical medicine and hygiene	2000	62	2	225
Mehlotra (2002)	12518843	Mehlotra RK, Kasehagen LJ, Baisor M, Lorry K, Kazura JW, Bockarie MJ, Zimmerman PA.	Malaria infections are randomly distributed in diverse holoendemic areas of Papua New Guinea	The America journal of tropical medicine and hygiene	2002	67	6	555
Mueller (2009)	19284594	Mueller I, Widmer S, Michel D, Maraga S, McNamara DT, Kiniboro B, Sie A, Smith TA, Zimmerman PA	High sensitivity detection of Plasmodium species reveals positive correlations between infections of different species, shifts in age distribution and reduced local variation in Papua New Guinea	Malaria Journal	2009	8	1	41
Nguyen (2012)	23128294	Nguyen HV, van den Eede P, van Overmeir C, Thang ND, Hung le X, D'Alessandro U, Erhart A	Marked age-dependent prevalence of symptomatic and patent infections and complexity of distribution of human Plasmodium species in central Vietnam	The America journal of tropical medicine and hygiene	2012	87	6	989
Patel (2014)	24795480	Patel JC, Lucchi NW, Srivastava P, Lin JT, Sug-Aram R, Aruncharus S, Bharti PK, Shukla MM, Congpuong K, Satimai W, Singh N,Udhayakumar V, Meshnick SR	Field evaluation of a real-time fluorescence loop-mediated isothermal amplification assay, RealAmp, for the diagnosis of malaria in Thailand and India	The Journal of infectious diseases	2014	210	8	1180
Pourmoshtagh (2012)		Pourmoshtagh H, Fahimzah A, Karimi, A	Comparison of Polymerase Chain Reaction ( PCR ) and Peripheral Blood smear ( PBS ) for Diagnosis of Asymptomatic Malaria Parasitemia	Iranian Journal of Clinical Infectious Disease	2012	7	1	7
Rodulfo (2007)	17401497	Rodulfo H, De Donato M, Mora R, González L, Contreras CE.	Comparison of the diagnosis of malaria by microscopy, immunochromatography and PCR in endemic areas of Venezuela	Brazilian Journal of Medical and Biological Research	2007	40	4	535
Rogawski (2012)	22556075	Rogawski ET, Congpuong K, Sudathip P, Satimai W, Sug-aram R, Aruncharus S, Darakapong A, Kitchakarn S, Meshnick SR	Active case detection with pooled real-time PCR to eliminate malaria in Trat province, Thailand	The America journal of tropical medicine and hygiene	2012	86	5	789
Rosanas-Urgell (2010)	21156052	Rosanas-Urgell A, Mueller D, Betuela I, Barnadas C, Iga J, Zimmerman PA, del Portillo HA, Siba P, Mueller I, Felger I.	Comparison of diagnostic methods for the detection and quantification of the four sympatric Plasmodium species in field samples from Papua New Guinea	Malaria Journal	2010	9	1	361
Rosas-Aguirre (2013)	24053144	Rosas-Aguirre A, Llanos-Cuentas A, Speybroeck N, Cook J, Contreras-Mancilla J, Soto V, Gamboa D, Pozo E, Ponce OJ, Pereira MO, Soares IS,Theisen M, D'Alessandro U, Erhart A	Assessing malaria transmission in a low endemicity area of north-western Peru	Malaria Journal	2013	12	1	339
Roshanravan (2003)	12932096	Roshanravan B, Kari E, Gilman RH, Cabrera L, Lee E, Metcalfe J, Calderon M, Lescano AG, Montenegro SH, Calampa C, Vinetz JM	Endemic malaria in the Peruvian Amazon region of Iquitos	The America journal of tropical medicine and hygiene	2003	69	1	45
Rubio (1999)	10072133	Rubio JM, Benito A, Roche J, Berzosa PJ, García ML, Micó M, Edú M, Alvar J	Semi-nested, multiplex polymerase chain reaction for detection of human malaria parasites and evidence of Plasmodium vivax infection in Equatorial Guinea	The America journal of tropical medicine and hygiene	1999	60	2	183
Scopel (2003)	14739024	Scopel KK, Fontes CJ, Nunes AC, Horta MF, Braga EM.	High prevalence of Plamodium malariae infections in a Brazilian Amazon endemic area (Apiacás-Mato Grosso State) as detected by polymerase chain reaction	Acta Tropica	2004	90	1	61
Singh (1996)	8944260	Singh B, Cox-Singh J, Miller AO, Abdullah MS, Snounou G, Rahman HA	Detection of malaria in Malaysia by nested polymerase chain reaction amplification of dried blood spots on filter papers	Transactions of the Royal Society of Tropical Medicine and Hygiene	1996	90	5	519
Souza (2012)	23079834	Souza CR, Carvalho TA, Amaral RC, Cunha LS, Cunha MG, Guerreiro JF.	Prevalence of Plasmodium falciparum and P. vivax in an area of transmission located in Pará State, Brazil, determined by amplification of mtDNA using a real-time PCR assay	Genetics and molecular research	2012	11	3	3409
Starzengruber (2014)	24406220	Starzengruber P, Fuehrer HP, Ley B, Thriemer K, Swoboda P, Habler VE, Jung M, Graninger W, Khan WA, Haque R, Noedl H	High prevalence of asymptomatic malaria in south-eastern Bangladesh	Malaria Journal	2014	13	1	16
Steenkeste (2009)	19402894	Steenkeste N, Incardona S, Chy S, Duval L, Ekala MT, Lim P, Hewitt S, Sochantha T, Socheat D, Rogier C, Mercereau-Puijalon O, Fandeur T,Ariey F.	Towards high-throughput molecular detection of Plasmodium: new approaches and molecular markers	Malaria Journal	2009	8	1	86
Suarez-Mutis (2007)	17625693	Suárez-Mutis MC, Cuervo P, Leoratti FM, Moraes-Avila SL, Ferreira AW, Fernandes O, Coura JR.	Plasmodium vivax infection in the Amazon Rio Negro Area, Brazil	Revista do Instituto de Medicina Tropical de São Paulo	2007	49	3	159
Versiani (2013)	23977965	Versiani FG, Almeida ME, Melo GC, Versiani FO, Orlandi PP, Mariúba LA, Soares LA, Souza LP, da Silva Balieiro AA, Monteiro WM, Costa FT, del Portillo HA, Lacerda MV, Nogueira PA	High levels of IgG3 anti ICB2-5 in Plasmodium vivax-infected individuals who did not develop symptoms	Malaria Journal	2013	12	1	294
Vo (2007)	17150235	Vo TK, Bigot P, Gazin P, Sinou V, De Pina JJ, Huynh DC, Fumoux F, Parzy D.	Evaluation of a real-time PCR assay for malaria diagnosis in patients from Vietnam and in returned travellers	Transactions of the Royal Society of Tropical Medicine and Hygiene	2007	101	5	422
Wang (2014)	24648557	Wang B, Han SS, Cho C, Han JH, Cheng Y, Lee SK, Galappaththy GN, Thimasarn K, Soe MT, Oo HW, Kyaw MP, Han ET	Comparison of microscopy, nested-PCR, and Real-Time-PCR assays using high-throughput screening of pooled samples for diagnosis of malaria in asymptomatic carriers from areas of endemicity in Myanmar	Journal of clinical microbiology	2014	52	6	1838

## Sheet: Data Extraction
First Author (year)	Region	Country	Site	Study Type	Sampling strategy	% of population recruited	Sample collection start year	Sample collection end year	Inclusion age	PCR method	Sample source for DNA extraction for PCR	Reported use of negative controls during PCR	PCR No. Tested	PCR. No positive	PCR prevalence	Microscopy Method	Microscopy No. tested	Microscopy No. positive	Microscopy prevalence	Submicroscopic P.vivax
Alves (2002)	South America	Brazil	Portuchuelo	Cross-sectional study	All households visited for recruitment	97	1998	1999	All ages	Nested PCR	Whole blood	No	431	54	12.529	Thick smear, giemsa stain	442	8	1.80995	10.719
Alves (2002)	South America	Brazil	Ji-Paraná	Cross-sectional study	All households visited for recruitment	96	2000	2000	All ages	Nested PCR	Whole blood	No	128	55	42.9688	Thick smear, giemsa stain	172	20	11.6279	31.3408
Asih (2012)	Asia Pacific	Indonesia	Sabang	Cross-sectional study	All households visited for recruitment	83.47	2010	2010	All ages	Nested PCR	Filter paper	No	3223	12	0.372324	Thick and thin smear, giemsa stain	16229	2	0.0123236	0.36
Barbosa (2014)	South America	Brazil	Remansinho	Cohort study	All households visited for recruitment	96.3	2010	2010	All ages	Quantitative real-time PCR	Whole blood and filter paper	Yes	150	38	25.3333	Thick smear, giemsa stain	159	20	12.5786	12.7547
Cerutti (2007)	South America	Brazil	Espírito State	Cross-sectional study	Convenience sampling - neighbours of confirmed cases visited for recruitement	0.83	2002	2003	All ages	Semi-nested multiplex PCR	Whole blood	No	1527	23	1.50622	Thick and thin smear, giemsa stain	1777	0	0	1.50622
Coleman (2006)	Asia	Thailand	Kong Mong Tha	Cross-sectional study	All households visited for recruitment	Not reported	2000	2002	All ages	Nested PCR	Filter paper	No	8590	391	4.5518	Thick and thin smear, giemsa stain	8590	390	4.54016	0.0116414
Cole-Tobian (2002)	Asia Pacific	Papua New Guinea	Liksul	Cross-sectional study	All households visited for recruitment	93	2002	2002	All ages	Nested PCR	Whole blood	No	1025	358	34.9268	Thick and thin smear, giemsa stain	1025	91	8.87805	26.0488
Congpuong (2012)	Asia	Thailand	Mae Hong Son	Cross-sectional study	Not reported	53	2012	2012	All ages	Real-time PCR	Filter paper	No	475	2	0.421053	Thick and thin smear, giemsa stain	475	0	0	0.421053
da Silva (2010)	South America	Brazil	Granada	Cross-sectional study	All households visited for recruitment	98.5	2001	2004	All ages	Nested PCR	Filter paper	No	1427	101	7.07779	Thick smear, giemsa stain	1446	17	1.17566	5.90213
Fançony (2012)	Africa	Angola	Dande	Cross-sectional study	Random sampling of women and their children	5.5	2010	2010	All ages	Nested PCR	Filter paper	Yes	3316	6	0.180941	Thick and thin smear, giemsa stain	3316	0	0	0.180941
Gunasekera (2011)	Asia	Sri Lanka	Anuradhapura	Active case detection	Active case detection at mobile malaria clinics	0.02	2008	2008	All ages	Nested PCR	Whole blood	Yes	140	2	1.42857	Thick and thin smear, giemsa stain	140	0	0	1.42857
Kaisar (2013)	Asia Pacific	Indonesia	Flores Island	Cross-sectional study	All households visited for recruitment	33	2008	2008	All ages	Real-time PCR	Whole blood	Yes	1509	199	13.1875	Thick and thin smear, giemsa stain	1509	11	0.72896	12.4586
Kaneko (2014)	Asia Pacific	Vanuatu	Aneityum	Cross-sectional study	All households visited for recruitment	Not reported	2000	2000	All ages	Mitochondrial DNA nested PCR	Filter paper	No	617	2	0.324149	Thick and thin smear, giemsa stain	619	0	0	0.324149
Kaneko (2014)	Asia Pacific	Vanuatu	Aneityum	Cross-sectional study	All households visited for recruitment	Not reported	2002 (June)	2002	All ages	Mitochondrial DNA nested PCR	Filter paper	No	759	77	10.1449	Thick and thin smear, giemsa stain	759	22	2.89855	7.24638
Kaneko (2014)	Asia Pacific	Vanuatu	Aneityum	Cross-sectional study	All households visited for recruitment	Not reported	2002 (November)	2002	All ages	Mitochondrial DNA nested PCR	Filter paper	No	290	39	13.4483	Thick and thin smear, giemsa stain	290	6	2.06897	11.3793
Kano (2012)	South America	Brazil	Rio Pardo	Cross-sectional study	All households visited for recruitment	100	2008	2008	All ages	Real-time PCR	Whole blood and filter paper	No	541	17	3.14233	Thick smear, giemsa stain	541	3	0.554529	2.5878
Kasehagen (2006)	Asia Pacific	Papua New Guinea	Wosera	Cross-sectional study	Not reported	67.6	2001	2003	All ages	Semi-quantative PCR (LDR-FMA)	Whole blood	Yes	1182	320	27.0728	Thick and thin smear, giemsa stain	16209	1681	10.3708	16.702
Katsuragawa (2010)	South America	Brazil	Candelária	Cross-sectional study	All households visited for recruitment	69	2006	2006	All ages	Nested PCR	Whole blood	No	205	23	11.2195	Thick smear, giemsa stain	205	0	0	11.2195
Katsuragawa (2010)	South America	Brazil	Teotônio	Cross-sectional study	All households visited for recruitment	84	2006	2006	All ages	Nested PCR	Whole blood	No	119	18	15.1261	Thick smear, giemsa stain	119	4	3.36134	11.7647
Khaminsou (2008)	Asia	Lao PDR	Houy Jang	Cross-sectional study	Random sampling of individuals	17.9	2006	2006	All ages	Semi-nested multiplex PCR	Filter paper	Yes	130	10	7.69231	Thick and thin smear, giemsa stain	130	5	3.84615	3.84615
Khaminsou (2008)	Asia	Lao PDR	Keng Thong	Cross-sectional study	Random sampling of individuals	14.1	2006	2006	All ages	Semi-nested multiplex PCR	Filter paper	Yes	130	10	7.69231	Thick and thin smear, giemsa stain	130	5	3.84615	3.84615
Ladeia-Andrade (2009)	South America	Brazil	Jaú National Park	Cross-sectional study	All households visited for recruitment	91	2002	2003	All ages	Nested PCR	Whole blood and filter paper	No	1042	112	10.7486	Thick smear, giemsa stain	1095	35	3.19635	7.55221
Li (2014)	Asia	Thailand	Tak	Cross-sectional study	Not reported	Not reported	2011	2012	Not reported	Nested PCR	Filter paper	No	638	8	1.25392	Thick and thin smear, giemsa stain	638	6	0.940439	0.31348
Li (2014)	Asia	Myanmar	Lazia	Cross-sectional study	Not reported	Not reported	2011	2011	Not reported	Nested PCR	Filter paper	No	1070	52	4.85981	Thick and thin smear, giemsa stain	1070	3	0.280374	4.57944
Lin (2010)	Asia Pacific	Papua New Guinea	Ilaita	Cohort study	Not reported	Not reported	2006	2006	1-3 years	Semi-quantative PCR (LDR-FMA)	Whole blood	No	264	140	53.0303	Thick and thin smear, giemsa stain	264	117	44.3182	8.71212
Mehlotra (2000)	Asia Pacific	Papua New Guinea	Dreikikir	Cross-sectional study	All households visited for recruitment	85	1996	1996	All ages	Nested PCR	Whole blood	Yes	173	103	59.5376	Thick and thin smear, giemsa stain	2162	237	10.9621	48.5755
Mehlotra (2002)	Asia Pacific	Papua New Guinea	Wosera	Cross-sectional study	Convenience sampling	95.2	1998	1999	All ages	Nested PCR	Whole blood	Yes	340	181	53.2353	Thick and thin smear, giemsa stain	1759	278	15.8044	37.4309
Mehlotra (2002)	Asia Pacific	Papua New Guinea	Liksul	Cross-sectional study	Convenience sampling	78.3	2000	2000	All ages	Nested PCR	Whole blood	Yes	330	99	30	Thick and thin smear, giemsa stain	972	88	9.0535	20.9465
Mueller (2009)	Asia Pacific	Papua New Guinea	Burui	Cross-sectional study	Random household sampling	Not reported	2005	2005	All ages	Semi-quantative PCR (LDR-FMA)	Whole blood	Yes	489	139	28.4254	Thick and thin smear, giemsa stain	489	44	8.99796	19.4274
Mueller (2009)	Asia Pacific	Papua New Guinea	Wombisa	Cross-sectional study	Random household sampling	Not reported	2005	2005	All ages	Semi-quantative PCR (LDR-FMA)	Whole blood	Yes	491	159	32.3829	Thick and thin smear, giemsa stain	491	53	10.7943	21.5886
Mueller (2009)	Asia Pacific	Papua New Guinea	Ulupa	Cross-sectional study	Random household sampling	Not reported	2005	2005	All ages	Semi-quantative PCR (LDR-FMA)	Whole blood	Yes	521	208	39.9232	Thick and thin smear, giemsa stain	521	89	17.0825	22.8407
Mueller (2009)	Asia Pacific	Papua New Guinea	Brukham	Cross-sectional study	Random household sampling	Not reported	2005	2005	All ages	Semi-quantative PCR (LDR-FMA)	Whole blood	Yes	515	205	39.8058	Thick and thin smear, giemsa stain	515	82	15.9223	23.8835
Mueller (2009)	Asia Pacific	Papua New Guinea	Ilaita	Cross-sectional study	Random household sampling	Not reported	2005	2005	All ages	Semi-quantative PCR (LDR-FMA)	Whole blood	Yes	511	190	37.182	Thick and thin smear, giemsa stain	511	100	19.5695	17.6125
Nguyen (2012)	Asia	Vietnam	Ninh Thuan	Cross-sectional study	Random household sampling	23.3	2004	2004	All ages	Semi-nested multiplex PCR	Filter paper	Yes	2303	180	7.81589	Thick and thin smear, giemsa stain	2303	269	11.6804	-3.86452
Patel (2014)	Asia	Thailand	Kanchanaburi	Active case detection	Not reported	Not reported	2012	2012	All ages	Real-time PCR	Filter paper	No	127	6	4.72441	Thick and thin smear, giemsa stain	127	4	3.14961	1.5748
Pourmoshtagh (2012)	Middle East	Iran	Kerman	Cross-sectional study	Random sampling of schools	Not reported	Not reported	Not reported	7-11 years	Not reported	Whole blood	No	871	10	1.14811	Thick and thin smear, giemsa stain	900	0	0	1.14811
Rodulfo (2007)	South America	Venezuela	Surcre and Amazonas states	Cross-sectional study	Random sampling of individuals	Not reported	Not reported	Not reported	All ages	Nested PCR	Whole blood	No	295	66	22.3729	Thick and thin smear, giemsa stain	295	65	22.0339	0.338983
Rogawski (2012)	Asia	Thailand	Bo Rai	Active case detection	Active case detection	Not reported	2011	2011	Adults	Real-time PCR	Filter paper	Yes	187	3	1.60428	Thick smear, giemsa stain	187	0	0	1.60428
Rosanas-Urgell (2010)	Asia Pacific	Papua New Guinea	Ilahita	Cohort study	Not reported	Not reported	2008	2008	1-5 years	Nested PCR	Whole blood	No	452	331	73.2301	Thick and thin smear, giemsa stain	452	248	54.8673	18.3628
Rosanas-Urgell (2010)	Asia Pacific	Papua New Guinea	Ilahita	Cohort study	Not reported	Not reported	2008	2008	1-5 years	LDR-FMA PCR	Whole blood	Yes	452	305	67.4779	Thick and thin smear, giemsa stain	452	248	54.8673	12.6106
Rosas-Aguirre (2013)	South America	Peru	Bellavista	Cross-sectional study	All households visited for recruitment	57.4	2010	2010	All ages	Semi-nested multiplex PCR	Filter paper	No	2667	25	0.937383	Thick and thin smear, giemsa stain	2667	8	0.299963	0.63742
Roshanravan (2003)	South America	Peru	Loreto	Cross-sectional study	Random sampling of individuals	71	1999	1999	All ages	Nested PCR	Whole blood	Yes	819	123	15.0183	Thick and thin smear, giemsa stain	819	26	3.1746	11.8437
Rubio (1999)	Africa	Equatorial Guinea	Bioko	Cross-sectional study	Not reported	Not reported	1996	1996	0-6 years	Semi-nested multiplex PCR	Filter paper	No	159	2	1.25786	Thick and thin smear, giemsa stain	159	0	0	1.25786
Scopel (2003)	South America	Brazil	Apiacas	Cross-sectional study	Not reported	Not reported	1996	1996	Adults	Nested PCR	Filter paper	Yes	497	56	11.2676	Thick smear, giemsa stain	497	37	7.44467	3.82294
Singh (1996)	Asia	Malaysia	Sabah State	Cross-sectional study	Not reported	Not reported	Not reported	Not reported	Not reported	Nested PCR	Whole blood	Yes	120	14	11.6667	Thick and thin smear, giemsa stain	120	12	10	1.66667
Souza (2012)	South America	Brazil	Para State	Cross-sectional study	Not reported	Not reported	Not reported	Not reported	All ages	mtDNA-PCR	Whole blood	Yes	270	32	11.8519	Thick smear, giemsa stain	270	1	0.37037	11.4815
Starzengruber (2014)	Asia	Bangladesh	Bandarban	Cross-sectional study	Random cluster sampling of villages then random household sampling	0.37	2007	2008	All ages	Nested PCR	Filter paper	No	1418	175	12.3413	Thick and thin smear, giemsa stain	1418	41	2.8914	9.44993
Steekeste (2009)	Asia	Cambodia	Ping	Cross-sectional study	Random household sampling	Not reported	2001	2001	All ages	Nested PCR	Filter paper	No	102	36	35.2941	Thick and thin smear, giemsa stain	102	12	11.7647	23.5294
Steekeste (2009)	Asia	Cambodia	Smach, Pahoy	Cross-sectional study	Random household sampling	Not reported	2001	2001	All ages	Nested PCR	Filter paper	No	235	77	32.766	Thick and thin smear, giemsa stain	235	7	2.97872	29.7872
Suarez-Mutis (2007)	South America	Brazil	Rio Padauiri	Cross-sectional study	Not reported	60.5	Not reported	Not reported	All ages	Nested PCR	Whole blood	Yes	98	20	20.4082	Thick smear, giemsa stain	98	1	1.02041	19.3878
Versiani (2013)	South America	Brazil	Rio Pardo	Cross-sectional study	All households visited for recruitment	60	2008	2008	All ages	Real-time PCR	Whole blood	Yes	313	40	12.7796	Thick smear, giemsa stain	313	15	4.79233	7.98722
Vo (2007)	Asia	Vietnam	Xa Thanh	Not reported	Not reported	Not reported	Not reported	Not reported	Not reported	Real-time PCR	Whole blood	Yes	79	10	12.6582	Thick and thin smear, giemsa stain	79	1	1.26582	11.3924
Wang (2014)	Asia	Myanmar	Bago, Kayin, Tanintharyi	Not reported	Not reported	Not reported	Not reported	Not reported	Not reported	Nested PCR	Filter paper	No	1552	24	1.54639	Thick smear, giemsa stain	1552	10	0.64433	0.902062
Wang (2014)	Asia	Myanmar	Bago, Kayin, Tanintharyi	Not reported	Not reported	Not reported	Not reported	Not reported	Not reported	Real-time PCR	Filter paper	Yes	1552	36	2.31959	Thick smear, giemsa stain	1552	10	0.64433	1.67526
																				10.5946
