# Supplementary material for: A systematic review of sub-microscopic Plasmodium vivax infection
Source: Malar J. 2015 Sep 22;14:360. doi: 10.1186/s12936-015-0884-z (PMC4578340; doi:10.1186/s12936-015-0884-z)
Supplement: Supplementary file 3 — Additional file 3. Sensitivity and specificity of microscopy compared to PCR. [file 12936_2015_884_MOESM3_ESM.xlsx]

## Sheet: Sheet1
First Author (year)	PCR and microscopy positive	PCR and microscopy negative	PCR positive, microscopy negative	PCR negative, microscopy positive	Sensitivity (%)	Specificity (%)	PCR method
Coleman (2006)	131	7614	214	5	38	99	Nested PCR
Rodulfo (2007)	62	199	4	3	94	98	Nested PCR
Singh (1996)	11	105	3	1	79	99	Nested PCR
Suarez-Mutis (2007)	1	78	19	0	5	100	Nested PCR
Wang (2014)	8	1526	16	2	33	99	Nested PCR
Li (2014)¥	3	627	5	3	38	99	Nested PCR
Vo (2007)	1	69	9	0	10	100	Real time PCR
Patel (2014)	4	120	3	0	57	98	Real time PCR
Wang (2014)	9	1515	27	1	25	99	Real time PCR
Versiani (2013)	15	268	25	0	37.5	100	Real time PCR
Kaneko (2014)	22	682	55	0	29	100	Mitochondrial DNA-based PCR
Kaneko (2014)	6	251	33	0	15	100	Mitochondrial DNA-based PCR
Rosas-Aguirre(2013)	8	2642	17	0	32	100	Semi-nested multiplex PCR
Rubio (1999)*	0	157	2	0	33	99	Semi-nested multiplex PCR
Cerutti (2007)*	0	1504	23	0	4.2	99	Semi-nested multiplex PCR
Rogawski (2012)*	0	184	3	0	25	99	Real time PCR
Congpuong (2012)*	0	473	2	0	33	99	Real time PCR
Gunasekera (2011)*	0	138	2	0	33	99	Nested PCR
Kaneko (2014)*	0	615	2	0	33	99	Mitochondrial DNA-based PCR
Pourmoshtagh (2013)*	0	861	10	0	9.1	99	Not reported
* These studies reported 0 samples positive by microscopy. The sensitivity and specificity has been calculated assuming 1 sample was positive by both microscopy and PCR and 1 sample was positive by microscopy and negative by PCR
¥Calculated for Myanmar site only
